# Supplementary material for: Rapid and Easy High-Molecular-Weight Glutenin Subunit Identification System by Lab-on-a-Chip in Wheat (Triticum aestivum L.)
Source: Plants (Basel). 2020 Nov 9;9(11):1517. doi: 10.3390/plants9111517 (PMC7695314; doi:10.3390/plants9111517)
Supplement: Supplementary file 1 [file plants-09-01517-s001.zip]

Archive with 3 entries (3 files):
- Supplemenatry table 5. Molecular weight of HMW-GS subunits of genetic resources.xlsx
- Supplemenatry table 6. Relative protein quantity of HMW-GS subunits of genetic resources.xlsx
- Supplementary Figures and Tables.docx
