# Supplementary material for: Rapid and Easy High-Molecular-Weight Glutenin Subunit Identification System by Lab-on-a-Chip in Wheat (Triticum aestivum L.)
Source: Plants (Basel). 2020 Nov 9;9(11):1517. doi: 10.3390/plants9111517 (PMC7695314; doi:10.3390/plants9111517)
Supplement: Supplementary file 1 [file plants-09-01517-s001.zip › Supplemenatry table 5. Molecular weight of HMW-GS subunits of genetic resources.xlsx]

## Sheet: MW
Variety name	Molecular weight of each HMW-GS subunit on Lab-on-a-chip (kDa)
	Dy12	By9	By8	Dy10	By8+Dy10	By18+Dy10	By16	Bx17	Bx7	Bx7OE	Bx13	Ax2*	Ax1	Dx5	Dx2	Dx2.2
72692	-	127.6	-	133.9	-	-	-	-	167.1	-	-	194.1	-	212.9	-	-
72955	-	124.9	-	131.1	-	-	-	-	163.8	-	-	189	-	208.4	-	-
72957	-	126.6	-	132.6	-	-	-	-	164.1	-	-	190.5	-	207.3	-	-
73007	-	-	-	-	-	132.4	-	151.5	-	-	-	188.5	-	208.1	-	-
73025	-	125.5	-	132.9	-	-	-	-	165.4	-	-	191.3	-	211.2	-	-
73075	-	-	-	-	-	133.4	-	153.5	-	-	-	190.7	-	210.4	-	-
73085	-	-	-	-	-	133.9	-	153.1	-	-	-	191.8	-	210.1	-	-
73086	-	125.2	-	131.4	-	-	-	-	163.4	-	-	188.9	-	206.7	-	-
73101	-	126.8	-	133.7	-	-	-	-	167.6	-	-	-	202.7	213.1	-	-
73193	-	-	-	-	134	-	-	-	168.1	-	-	195	-	214.5	-	-
73226	-	-	-	-	-	132.6	-	152.3	-	-	-	189.9	-	209.1	-	-
73329	-	126.1	-	132.1	-	-	-	-	163.4	-	-	190.5	-	208	-	-
73332	-	126.4	-	133.3	-	-	-	-	166.7	-	-	193.4	-	211.9	-	-
2061 b 6Ⅰ	-	-	-	-	-	135.7	-	155.5	-	-	-	-	203	212.8	-	-
84 gben-bw-302	-	-	-	-	133.1	-	-	-	-	167.3	-	-	200	210.2	-	-
842-254	-	125.8	-	132.1	-	-	-	-	165.4	-	-	-	199.8	210.7	-	-
Altar84	-	-	-	-	-	133.4	-	153.3	-	-	-	-	200.3	210.6	-	-
Aromo	-	126.7	-	132.7	-	-	-	-	164.4	-	-	190.5	-	208.4	-	-
Baviaora m 92	-	124.5	-	134.8	-	-	-	-	171.4	-	-	194.1	-	210.8	-	-
Chn-yaas-2010-278	124.8	-	134.3	-	-	-	-	-	165	-	-	193.1	-	-	216.1	-
Chungkyemil	121.9	126.7	-	-	-	-	-	-	167	-	-	-	-	-	-	277.6
Ci17934	-	125.8	-	133.3	-	-	-	-	164.9	-	-	-	200.7	209.7	-	-
CMH81A.896-1B-2Y-2B-3Y-0B	-	125.7	-	132.8	-	-	-	-	166	-	-	-	200.6	210.9	-	-
Colano	-	-	-	-	-	134.6	-	154.6	-	-	-	191	-	211	-	-
Dajoongmil	122.2	-	-	-	-	-	139.7	-	-	-	168.2	191.2	-	-	-	273.3
Eunpamil	120.9	-	132.1	-	-	-	-	-	166.3	-	-	-	-	-	-	273.2
ExITo	-	-	-	-	-	135.6	-	156.4	-	-	-	-	203.9	214.4	-	-
Ganfrench	-	-	-	-	132.9	-	-	-	-	168.4	-	-	201.5	212.9	-	-
Geurumil	121.7	-	133.1	-	-	-	-	-	167	-	-	-	-	-	-	272.5
Gosomil	121.1	-	-	-	-	-	139.5	-	-	-	167.6	191	-	-	-	272.9
Inia 66r	-	-	-	-	-	132.6	-	152.3	-	-	-	191.5	-	207.9	-	-
Jasen	-	-	-	-	133	-	-	-	-	166.5	-	-	201.5	211.5	-	-
Jathrap	-	-	-	-	-	133.2	-	153.3	-	-	-	190.4	-	209.6	-	-
Jhw-9	-	-	-	132.9	-	-	139.4	-	-	-	169.5	-	202.1	212.5	-	-
Jinpoong	123.4	-	134.7	-	-	-	-	-	169.4	-	-	-	-	-	-	279.8
Jinpummil	123.8	-	135.2	-	-	-	-	-	170.3	-	-	-	-	-	-	282.4
Joongmo2004	-	126.2	-	131.9	-	-	-	-	165.3	-	-	190	-	210.3	-	-
Jopummil	121.3	-	-	-	-	-	139.6	-	-	-	169.1	-	-	-	-	273.6
Junggye4742	124.2	-	134.7	-	-	-	-	-	174	-	-	-	-	-	-	287.6
Junggye4899	122.9	-	133.9	-	-	-	-	-	170.5	-	-	-	-	-	224	-
Junggye5336	120.3	-	132.3	-	-	-	-	-	166.5	-	-	-	-	-	-	279.4
Junju391	-	-	-	-	131.2	-	-	-	165.8	-	-	-	-	208.5	-	-
Junju396	-	-	-	-	131.8	-	-	-	167.1	-	-	-	201.1	210.3	-	-
Junju403	121.3	-	132.1	-	-	-	-	-	166.3	-	-	191.1	-	-	-	272.9
Keas	-	-	-	-	132.6	-	-	-	-	167.7	-	-	200.5	210.2	-	-
Kenya-5 (IT205636)	-	-	-	132.7	-	-	138.9	-	-	-	169.7	-	200.9	212.6	-	-
L982-1ap-2ap-0ap-3ap-1ap-1ap-0ap	-	125.8	-	134	-	-	-	-	165.8	-	-	193.8	-	211.3	-	-
Local cze	-	125.1	-	133.2	-	-	-	-	165.6	-	-	192.8	-	211.3	-	-
Mex-cimmyt-2002-471	-	-	-	-	-	133.8	-	154.9	-	-	-	-	203.8	212.3	-	-
Mexican 216	-	125.4	-	132.3	-	-	-	-	165.8	-	-	-	201	211.5	-	-
Milseoungmil	121.9	-	133.6	-	-	-	-	-	168.4	-	-	-	-	-	-	280.5
Milyang47	-	-	-	-	131.3	-	-	-	164.8	-	-	-	-	207.5	-	-
Mk2381	-	126.6	-	134.5	-	-	-	-	166.9	-	-	194.2	-	213.4	-	-
Mk2384	-	123.6	-	132.4	-	-	-	-	169	-	-	191.1	-	207.4	-	-
Mk2393	-	126.8	-	137.3	-	-	-	-	173.1	-	-	195.6	-	212.6	-	-
Mk2407	-	-	-	-	-	131.5	-	151.1	-	-	-	189.8	-	206.3	-	-
Mk2411	-	-	-	131.9	-	-	138.1	-	-	-	166.8	190	-	208.1	-	-
Mk2422	-	126	-	133	-	-	-	-	167	-	-	-	202.4	212.7	-	-
Mk2425	-	125.4	-	133	-	-	-	-	165.4	-	-	-	200.9	210.3	-	-
Mk2447	-	-	-	-	-	132.3	-	151.5	-	-	-	190.3	-	207.6	-	-
Mk2450	-	125.6	-	132.4	-	-	-	-	165.4	-	-	-	199.4	210.3	-	-
Mk2453	-	-	-	-	-	134.8	-	155.6	-	-	-	194.8	-	213.4	-	-
Mk2457	-	125.8	-	132.6	-	-	-	-	165.8	-	-	-	200.7	210.2	-	-
Mk2530	-	-	-	-	-	134.1	-	153.9	-	-	-	191.4	-	210.6	-	-
Mk2562	-	124.2	-	131.6	-	-	-	-	162.6	-	-	-	199.5	208.2	-	-
Mk2565	-	-	-	-	-	134.3	-	155.4	-	-	-	-	203	213.6	-	-
Mk2567	-	-	-	-	130.2	-	-	-	-	163	-	-	197.5	206.2	-	-
Mk2570	-	-	-	-	131.2	-	-	-	-	164.9	-	-	199.2	207.8	-	-
Mk2573	-	-	-	-	131.6	-	-	-	-	164.5	-	191.7	-	209	-	-
Mk2576	-	126	-	132.7	-	-	-	-	165.5	-	-	191.3	-	209.9	-	-
Mk2584	-	-	-	-	-	132.8	-	152.5	-	-	-	189.3	-	209.1	-	-
Mk2587	-	-	-	-	-	133.9	-	153.7	-	-	-	-	200.9	211.2	-	-
Mk2588	-	-	-	-	-	132.9	-	153	-	-	-	-	200.6	210.2	-	-
Mk2590	-	-	-	-	-	135	-	156	-	-	-	195	-	214.5	-	-
Mk2601	-	-	-	-	132.6	-	-	-	-	167	-	189.9	-	209.8	-	-
Mk2602	-	-	-	-	-	135	-	154.7	-	-	-	-	203.3	212.9	-	-
Mk2604	-	127.3	-	134.8	-	-	-	-	168.2	-	-	-	204.5	214.8	-	-
Mk2629	-	-	-	-	-	134.3	-	154.9	-	-	-	-	203.8	213	-	-
Mk2639	-	126.4	-	134.5	-	-	-	-	167	-	-	-	202.4	212.7	-	-
Mk2679	-	-	-	-	-	133.4	-	154	-	-	-	190.7	-	210.8	-	-
Mk2686	-	-	-	-	134.5	-	-	-	-	171.1	-	-	205.6	216	-	-
Mk4054 (IT205638)	-	-	-	-	-	134.5	-	155.8	-	-	-	-	202.6	214.3	-	-
Mk4860	-	128.8	-	135.3	-	-	-	-	168.7	-	-	-	205	214.8	-	-
Nacozari	-	126.2	-	133.6	-	-	-	-	167	-	-	192.8	-	212.7	-	-
Namhaemil	122.3	-	133.9	-	-	-	-	-	169.1	-	-	-	-	-	-	279.3
Nisu (IT205779)	-	-	-	-	-	134.3	-	154	-	-	-	-	200.1	210.8	-	-
Nont m67-son 64 kirend	-	-	-	-	-	133.8	-	153.6	-	-	-	191.4	-	210.2	-	-
Noroeste 66	-	-	-	-	-	134.1	-	154.5	-	-	-	192.1	-	211.3	-	-
Nurif-70 (IT198401)	-	-	-	-	-	133.4	-	153.4	-	-	-	-	200.1	210.9	-	-
Potam 70 (IT205895)	-	127.5	-	134.4	-	-	-	-	167.8	-	-	193.4	-	212.9	-	-
Potams-70 (IT198413)	-	127.3	-	134.8	-	-	-	-	168.5	-	-	-	-	213.6	-	-
Prointa guazu	-	124.1	-	133.5	-	-	-	-	169.7	-	-	192	-	207.8	-	-
S 055	-	123.8	-	132.6	-	-	-	-	168.8	-	-	191	-	206.7	-	-
Safedak	-	-	-	-	131.2	-	-	-	-	165.7	-	-	200.3	209.1	-	-
Sammartin	-	-	-	-	132	-	-	-	-	165.4	-	192	-	209.6	-	-
Sammartinara si (IT205493)	-	-	-	-	134.8	-	-	-	-	170	-	-	203.1	213.6	-	-
Sarie (IT205701)	-	-	-	-	-	135.4	-	156.3	-	-	-	-	203.9	214.7	-	-
Son 64	-	-	-	-	-	133	-	152.8	-	-	-	192.9	-	210.5	-	-
Swm11619-12ap-10ap-0ap	-	126.3	-	133.2	-	-	-	-	165.3	-	-	-	200.6	208.9	-	-
Swm789783 (IT140894)	-	-	-	-	132.5	-	-	-	165.8	-	-	190.8	-	211.2	-	-
Tobari f66 (IT205616)	-	-	-	132.7	-	-	138.7	-	-	-	169	-	200.7	211.3	-	-
U00010123	-	-	-	-	-	134.3	-	153.7	-	-	-	-	200.7	208.9	-	-
U00010173 (IT198184)	-	125.9	-	132.9	-	-	-	-	167.1	-	-	190.9	-	211.8	-	-
U00010176	-	125.3	-	132.3	-	-	-	-	164.2	-	-	190.4	-	207.6	-	-
U00010192	-	126.1	-	133.5	-	-	-	-	165.7	-	-	191.7	-	211	-	-	105
U00010214	-	125.8	-	133.1	-	-	-	-	165.8	-	-	192	-	210.2	-	-
U00010229	-	126.3	-	132.7	-	-	-	-	164.4	-	-	-	199.4	208.4	-	-
U00010235	-	125.5	-	133.1	-	-	-	-	164.2	-	-	-	200.4	210.1	-	-
U00010241	-	-	-	-	-	134.9	-	152.6	-	-	-	-	202.5	212.9	-	-
U00010257	-	-	-	-	132.9	-	-	-	166.4	-	-	-	200.4	208.1	-	-
U00010258	-	-	-	-	130.9	-	-	-	163	-	-	-	198	207.1	-	-
U13996 (IT205896)	-	-	-	-	-	134	-	154.8	-	-	-	-	201.1	211.6	-	-
Uzb-shahrisabz-2011-20	-	126.9	-	134.3	-	-	-	-	167.8	-	-	194.4	-	214.2	-	-
Wir9708	-	-	-	-	-	133.9	-	153.9	-	-	-	190.4	-	209.4	-	-
World seeds 1809 (IT205782)	-	125.8	-	132.8	-	-	-	-	166.6	-	-	191.3	-	212.3	-	-
Yun 0717	-	-	-	-	-	133.7	-	154.4	-	-	-	-	201.3	211.7	-	-
Yv 00-4	125.1	-	134.5	-	-	-	-	-	165.8	-	-	-	202.9	-	213.8	-
Yv 04-324	-	-	-	-	-	133.4	-	153.2	-	-	-	190.4	-	209.4	-	-
Yv 04-333	-	-	-	-	-	135.1	-	156	-	-	-	-	205.1	214.4	-	-
Yv 98-3009	-	124.9	-	131.6	-	-	-	-	164.6	-	-	189.7	-	209.1	-	-
Zaafrane	-	-	-	135.5	-	-	140.8	-	-	-	171.5	-	205.8	215.2	-	-
