# Supplementary material for: Rapid and Easy High-Molecular-Weight Glutenin Subunit Identification System by Lab-on-a-Chip in Wheat (Triticum aestivum L.)
Source: Plants (Basel). 2020 Nov 9;9(11):1517. doi: 10.3390/plants9111517 (PMC7695314; doi:10.3390/plants9111517)
Supplement: Supplementary file 1 [file plants-09-01517-s001.zip › Supplemenatry table 6. Relative protein quantity of HMW-GS subunits of genetic resources.xlsx]

## Sheet: RQ
Variety name	Relative protein quantity of each HMW-GS subunit (%)
	Dy12	By9	By8	Dy10	By8+Dy10	By18+Dy10	By16	Bx17	Bx7	Bx7OE	Bx13	Ax2*	Ax1	Dx5	Dx2	Dx2.2
72692	-	7.0941	-	10.9946	-	-	-	-	29.8147	-	-	13.8713	-	38.2253	-	-
72955	-	8.33063	-	11.7018	-	-	-	-	38.671	-	-	7.71475	-	33.5818	-	-
72957	-	10.2417	-	16.1493	-	-	-	-	26.2623	-	-	12.6019	-	34.7447	-	-
73007	-	-	-	-	-	32.104	-	-	-	33.7969	-	3.14389	-	30.9553	-	-
73025	-	7.08	-	13.08	-	-	-	-	35.52	-	-	12.16	-	32.16	-	-
73075	-	-	-	-	-	27.7281	-	-	-	34.3918	-	4.06977	-	33.8104	-	-
73085	-	-	-	-	-	27.5301	-	-	-	31.9887	-	6.15711	-	34.3241	-	-
73086	-	9.34194	-	12.4903	-	-	-	-	34.9935	-	-	9.36774	-	33.8065	-	-
73101	-	5.69307	-	16.5842	-	-	-	-	30.9406	-	-	-	6.80693	39.9752	-	-
73193	-	-	-	-	29.0217	-	-	-	30.4134	-	-	8.88252	-	31.6824	-	-
73226	-	-	-	-	-	27.0914	-	-	-	31.7246	-	1.4157	-	39.7683	-	-
73329	-	13.8979	-	17.3768	-	-	-	-	24.9191	-	-	12.055	-	31.7512	-	-
73332	-	9.70815	-	20.2329	-	-	-	-	28.7313	-	-	11.5832	-	29.7444	-	-
2061 b 6Ⅰ	-	-	-	-	-	28.8766	-	-	-	25.7659	-	-	13.8044	31.553	-	-
84 gben-bw-302	-	-	-	-	30.4729	-	-	-	-	31.3086	-	-	9.25397	28.9645	-	-
842-254	-	6.97844	-	10.9426	-	-	-	-	34.3259	-	-	-	12.0935	35.6595	-	-
Altar84	-	-	-	-	-	19.5078	-	-	-	38.8367	-	-	6.75615	34.8993	-	-
Aromo	-	12.1731	-	16.7261	-	-	-	-	25.3685	-	-	14.5744	-	31.1579	-	-
Baviaora m 92	-	9.02642	-	20.3033	-	-	-	-	29.183	-	-	10.2006	-	31.2867	-	-
Chn-yaas-2010-278	7.38504	-	11.1994	-	-	-	-	-	36.2683	-	-	15.0456	-	-	30.1017	-
Chungkyemil	18.9863	7.56235	-	-	-	-	-	-	47.144	-	-	-	-	-	-	26.3073
Ci17934	-	10.7882	-	18.3917	-	-	-	-	25.6768	-	-	-	11.5446	33.5987	-	-
CMH81A.896-1B-2Y-2B-3Y-0B	-	17.0296	-	6.50475	-	-	-	-	33.8358	-	-	-	10.134	32.4958	-	-
Colano	-	-	-	-	-	30.7711	-	-	-	32.247	-	7.9695	-	29.0124	-	-
Dajoongmil	11.0761	-	-	-	-	-	18.8895	-	-	-	35.8901	12.1351	-	-	-	22.0092
Eunpamil	14.455	-	11.8483	-	-	-	-	-	40.2844	-	-	-	-	-	-	33.4123
ExITo	-	-	-	-	-	32.4324	-	-	-	33.8739	-	-	4.14414	29.5495	-	-
Ganfrench	-	-	-	-	18.1799	-	-	-	-	53.7511	-	-	5.86104	22.208	-	-
Geurumil	11.2648	-	5.5336	-	-	-	-	-	45.6522	-	-	-	-	-	-	37.5494
Gosomil	15.1829	-	-	-	-	-	10.2139	-	-	-	52.381	5.86611	-	-	-	16.3561
Inia 66r	-	-	-	-	-	31.3661	-	-	-	35.0186	-	1.38258	-	32.2328	-	-
Jasen	-	-	-	-	25.5323	-	-	-	-	39.3197	-	-	9.01299	26.135	-	-
Jathrap	-	-	-	-	-	32.4374	-	-	-	30.1668	-	3.10473	-	34.291	-	-
Jhw-9	-	-	-	10.5303	-	-	11.6214	-	-	-	33.3672	-	8.44963	36.0315	-	-
Jinpoong	16.2114	-	12.9833	-	-	-	-	-	49.0954	-	-	-	-	-	-	21.7098
Jinpummil	16.7358	-	11.8357	-	-	-	-	-	45.0433	-	-	-	-	-	-	26.3852
Joongmo2004	-	7.46395	-	10.2064	-	-	-	-	36.302	-	-	6.55923	-	39.4685	-	-
Jopummil	5.04587	-	-	-	-	-	23.186	-	-	-	52.5438	-	-	-	-	19.2244
Junggye4742	26.5186	-	13.1287	-	-	-	-	-	30.1764	-	-	-	-	-	-	30.1764
Junggye4899	24.8972	-	15.8964	-	-	-	-	-	29.2766	-	-	-	-	-	29.9298	-
Junggye5336	23.0114	-	15.9801	-	-	-	-	-	31.8182	-	-	-	-	-	-	29.1903
Junju391	-	-	-	-	43.2555	-	-	-	26.7217	-	-	-	-	30.0228	-	-
Junju396	-	-	-	-	36.2336	-	-	-	27.0957	-	-	-	7.66786	29.0028	-	-
Junju403	14.926	-	16.4069	-	-	-	-	-	25.7599	-	-	14.1465	-	-	-	28.7607
Keas	-	-	-	-	12.44	-	-	-	-	68.9149	-	-	2.57794	16.0671	-	-
Kenya-5 (IT205636)	-	-	-	6.71441	-	-	7.07252	-	-	-	36.5264	-	6.26679	43.4199	-	-
L982-1ap-2ap-0ap-3ap-1ap-1ap-0ap	-	11.9639	-	18.2092	-	-	-	-	26.1099	-	-	14.0707	-	29.6464	-	-
Local cze	-	9.52381	-	9.29705	-	-	-	-	37.2449	-	-	6.06576	-	37.8685	-	-
Mex-cimmyt-2002-471	-	-	-	-	-	29.3685	-	-	-	26.3654	-	-	11.4235	32.8426	-	-
Mexican 216	-	4.95726	-	16.4672	-	-	-	-	32.3077	-	-	-	6.38177	39.886	-	-
Milseoungmil	16.428	-	7.61115	-	-	-	-	-	41.1831	-	-	-	-	-	-	34.7777
Milyang47	-	-	-	-	42.7806	-	-	-	25.554	-	-	-	-	31.6655	-	-
Mk2381	-	11.7164	-	16.5737	-	-	-	-	27.9947	-	-	12.701	-	31.0141	-	-
Mk2384	-	8.91058	-	18.3879	-	-	-	-	27.7393	-	-	11.5554	-	33.4068	-	-
Mk2393	-	10.4386	-	19.9962	-	-	-	-	26.1827	-	-	10.362	-	33.0205	-	-
Mk2407	-	-	-	-	-	24.7813	-	-	-	29.523	-	8.94722	-	36.7485	-	-
Mk2411	-	-	-	5.56433	-	-	7.53749	-	-	-	41.5154	4.77506	-	40.6077	-	-
Mk2422	-	7.38488	-	16.3626	-	-	-	-	31.3351	-	-	-	9.67275	35.2447	-	-
Mk2425	-	10.1437	-	5.8046	-	-	-	-	34.4253	-	-	-	12.5287	37.0977	-	-
Mk2447	-	-	-	-	-	28.7956	-	-	-	27.5958	-	11.1367	-	32.4719	-	-
Mk2450	-	3.5745	-	8.52713	-	-	-	-	39.7502	-	-	-	7.19208	40.9561	-	-
Mk2453	-	-	-	-	-	29.2759	-	-	-	28.4932	-	8.57143	-	33.6595	-	-
Mk2457	-	7.41259	-	11.4219	-	-	-	-	38.6946	-	-	-	9.83683	32.634	-	-
Mk2530	-	-	-	-	-	27.652	-	-	-	33.644	-	6.30271	-	32.4012	-	-
Mk2562	-	8.32864	-	7.93472	-	-	-	-	31.2887	-	-	-	13.9561	38.4918	-	-
Mk2565	-	-	-	-	-	20.6035	-	-	-	32.5114	-	-	11.7132	35.172	-	-
Mk2567	-	-	-	-	19.4426	-	-	-	-	41.3566	-	-	11.095	28.1057	-	-
Mk2570	-	-	-	-	18.8548	-	-	-	-	40.2012	-	-	10.805	30.139	-	-
Mk2573	-	-	-	-	19.4142	-	-	-	-	45.1857	-	10.7743	-	24.6258	-	-
Mk2576	-	7.62201	-	12.0665	-	-	-	-	32.2949	-	-	12.4403	-	35.5763	-	-
Mk2584	-	-	-	-	-	33.8726	-	-	-	28.8544	-	3.79663	-	33.4764	-	-
Mk2587	-	-	-	-	-	34.949	-	-	-	29.4005	-	-	2.93367	32.7168	-	-
Mk2588	-	-	-	-	-	20.944	-	-	-	36.0619	-	-	5.67847	37.3156	-	-
Mk2590	-	-	-	-	-	30.8415	-	-	-	30.8842	-	9.18411	-	29.0901	-	-
Mk2601	-	-	-	-	22.1984	-	-	-	-	48.5156	-	5.46938	-	23.8165	-	-
Mk2602	-	-	-	-	-	27.8983	-	-	-	25.904	-	-	9.18256	37.0151	-	-
Mk2604	-	7.92788	-	16.7202	-	-	-	-	31.0694	-	-	-	10.3235	33.959	-	-
Mk2629	-	-	-	-	-	31.0329	-	-	-	26.2622	-	-	10.9619	31.7431	-	-
Mk2639	-	12.9705	-	18.5631	-	-	-	-	27.7479	-	-	-	10.0237	30.6948	-	-
Mk2679	-	-	-	-	-	25.4641	-	-	-	35.5817	-	6.74505	-	32.2092	-	-
Mk2686	-	-	-	-	30.8859	-	-	-	-	24.5163	-	-	12.4464	32.1514	-	-
Mk4054 (IT205638)	-	-	-	-	-	34.373	-	-	-	27.753	-	-	7.09739	30.7766	-	-
Mk4860	-	12.7406	-	17.1255	-	-	-	-	26.8819	-	-	-	12.8745	30.3776	-	-
Nacozari	-	8.35541	-	13.1037	-	-	-	-	34.9501	-	-	9.98573	-	33.6051	-	-
Namhaemil	18.4807	-	9.07029	-	-	-	-	-	49.8866	-	-	-	-	-	-	22.5624
Nisu (IT205779)	-	-	-	-	-	10.9253	-	-	-	39.3534	-	-	10.5909	39.1304	-	-
Nont m67-son 64 kirend	-	-	-	-	-	33.8554	-	-	-	37.31	-	7.64625	-	21.1884	-	-
Noroeste 66	-	-	-	-	-	28.0488	-	-	-	38.0488	-	4.14634	-	29.7561	-	-
Nurif-70 (IT198401)	-	-	-	-	-	19.4473	-	-	-	36.2334	-	-	7.3695	36.9498	-	-
Potam 70 (IT205895)	-	8.61574	-	15.336	-	-	-	-	26.8237	-	-	12.8087	-	36.4159	-	-
Potams-70 (IT198413)	-	11.5093	-	19.8889	-	-	-	-	28.1676	-	-	-	-	40.4341	-	-
Prointa guazu	-	12.0214	-	19.3694	-	-	-	-	29.4388	-	-	10.8671	-	28.3033	-	-
S 055	-	9.21422	-	17.3527	-	-	-	-	30.3321	-	-	12.9326	-	30.1684	-	-
Safedak	-	-	-	-	17.3196	-	-	-	-	44.6366	-	-	10.5107	27.5331	-	-
Sammartin	-	-	-	-	22.7958	-	-	-	-	41.6629	-	9.34978	-	26.1916	-	-
Sammartinara si (IT205493)	-	-	-	-	21.7021	-	-	-	-	37.8723	-	-	11.1489	29.2766	-	-
Sarie (IT205701)	-	-	-	-	-	29.9665	-	-	-	26.9226	-	-	12.2127	30.8982	-	-
Son 64	-	-	-	-	-	28.9216	-	-	-	23.848	-	9.55882	-	37.6716	-	-
Swm11619-12ap-10ap-0ap	-	11.4967	-	16.9691	-	-	-	-	26.0766	-	-	-	9.92662	35.531	-	-
Swm789783 (IT140894)	-	-	-	-	36.526	-	-	-	24.626	-	-	13.5298	-	25.3182	-	-
Tobari f66 (IT205616)	-	-	-	14.8157	-	-	15.7129	-	-	-	25.4607	-	13.676	30.3346	-	-
U00010123	-	-	-	-	-	30.653	-	-	-	27.2712	-	-	11.7735	30.3023	-	-
U00010173 (IT198184)	-	11.4919	-	16.5323	-	-	-	-	27.3387	-	-	12.0565	-	32.5806	-	-
U00010176	-	5.52612	-	13.0204	-	-	-	-	32.0212	-	-	11.7335	-	37.6987	-	-
U00010192	-	10.6812	-	19.4141	-	-	-	-	28.4787	-	-	9.85215	-	31.5739	-	-
U00010214	-	8.32512	-	17.5862	-	-	-	-	29.1133	-	-	9.31034	-	35.665	-	-
U00010229	-	11.8973	-	18.0651	-	-	-	-	24.7495	-	-	-	11.4433	33.8447	-	-
U00010235	-	13.7449	-	16.7462	-	-	-	-	27.6489	-	-	-	12.1191	29.7408	-	-
U00010241	-	-	-	-	-	20.9814	-	-	-	29.3288	-	-	16.0745	33.6153	-	-
U00010257	-	-	-	-	21.0108	-	-	-	28.4639	-	-	-	12.6065	37.9188	-	-
U00010258	-	-	-	-	28.8364	-	-	-	28.9383	-	-	-	10.0673	32.1581	-	-
U13996 (IT205896)	-	-	-	-	-	30.8357	-	-	-	24.7839	-	-	12.9363	31.4441	-	-
Uzb-shahrisabz-2011-20	-	8.09179	-	12.4396	-	-	-	-	34.2995	-	-	10.9903	-	34.1787	-	-
Wir9708	-	-	-	-	-	38.2603	-	-	-	32.1776	-	2.85888	-	26.7032	-	-
World seeds 1809 (IT205782)	-	13.0211	-	18.7119	-	-	-	-	26.37	-	-	12.9742	-	28.9227	-	-
Yun 0717	-	-	-	-	-	30.5588	-	-	-	29.4108	-	-	8.3066	31.7238	-	-
Yv 00-4	13.5039	-	20.2796	-	-	-	-	-	23.7621	-	-	-	10.9927	-	31.4617	-
Yv 04-324	-	-	-	-	-	29.5712	-	-	-	33.3662	-	3.3514	-	33.7112	-	-
Yv 04-333	-	-	-	-	-	32.3358	-	-	-	25.4975	-	-	11.013	31.1537	-	-
Yv 98-3009	-	11.0477	-	12.6088	-	-	-	-	34.4341	-	-	7.89553	-	34.0138	-	-
Zaafrane	-	-	-	10.4877	-	-	19.389	-	-	-	28.349	-	10.047	31.7274	-	-
